# Supplementary material for: The Effects of Age, Biological Maturation and Sex on the Development of Executive Functions in Adolescents
Source: Front Physiol. 2021 Sep 10;12:703312. doi: 10.3389/fphys.2021.703312 (PMC8461056; doi:10.3389/fphys.2021.703312)
Supplement: Supplementary Material 1 — A detailed overview of the seven CBS tests, used in this study, with the outcome measures where the weighted sum scores for each EF components is based on, and a screenshot of each test (Figure A). [file Data_Sheet_1.zip]

Archive with 2 entries (2 files):
- Supplementary_Material_1.docx
- Supplementary_Material_2.docx
